# Supplementary material for: First observation of secondary childhood glaucoma in Coffin-Siris syndrome: a case report and literature review
Source: BMC Ophthalmol. 2021 Jan 11;21:28. doi: 10.1186/s12886-020-01788-0 (PMC7802219; doi:10.1186/s12886-020-01788-0)
Supplement: Supplementary file 4 — Additional file 4. Comparison of clinical features in aniridia, Peters anomaly, and this patient. ✓ = present. n.k. = not known due to corneal opacity. [file 12886_2020_1788_MOESM4_ESM.xls]

## Sheet: Tabelle1
Table 1	Comparison of clinical features in aniridia, Peters anomaly, and this patient.
	Partial / near total absence of iris	Cataract	Aniridia-associated keratopathy (AAK)	Corneal opacity	Microcornea	Iridocorneal / corneolenticular adhesions	Glaucoma	Nystagmus	Foveal and optic disk hypoplasia	Other systemic features
Aniridia (Lee et al. 2008; Samant et al. 2016)
Peters anomaly (van Schooneveld et al. 1984; Weh et al. 2014)
Ophthalmological findings of this patient with secondary childhood glaucoma in Coffin-Siris syndrome									n.k.
Legend:	= present
	n.k. = not known due to corneal opacity
